# Supplementary material for: Synthesis of (+)-(R)-Tiruchanduramine
Source: Molecules. 2022 Feb 16;27(4):1338. doi: 10.3390/molecules27041338 (PMC8880061; doi:10.3390/molecules27041338)
Supplement: Supplementary file 1 [file molecules-27-01338-s001.zip]

Archive with 1 entries (1 files):
- molecules-1586570-supplementary.pdf
